# Supplementary material for: Primary health care during the COVID-19 pandemic: A qualitative exploration of the challenges and changes in practice experienced by GPs and GP trainees
Source: PLoS One. 2023 Feb 9;18(2):e0280733. doi: 10.1371/journal.pone.0280733 (PMC9910752; doi:10.1371/journal.pone.0280733)
Supplement: S1 Data — (ZIP) [file pone.0280733.s005.zip]

Archive with 42 entries (42 files):
- GP1 Transcript.pdf
- __MACOSX/._GP1 Transcript.pdf
- GP2 Transcript.pdf
- __MACOSX/._GP2 Transcript.pdf
- GP3 Transcript.pdf
- __MACOSX/._GP3 Transcript.pdf
- GP4 Transcript.pdf
- __MACOSX/._GP4 Transcript.pdf
- GP5 Transcript.pdf
- __MACOSX/._GP5 Transcript.pdf
- GP6 Transcript.pdf
- __MACOSX/._GP6 Transcript.pdf
- GP7 Transcript.pdf
- __MACOSX/._GP7 Transcript.pdf
- GP8 Transcript.pdf
- __MACOSX/._GP8 Transcript.pdf
- GP9 Transcript.pdf
- __MACOSX/._GP9 Transcript.pdf
- GP10 Transcript.pdf
- __MACOSX/._GP10 Transcript.pdf
- GP11 Transcript.pdf
- __MACOSX/._GP11 Transcript.pdf
- GPTr1 Transcript.pdf
- __MACOSX/._GPTr1 Transcript.pdf
- GPTr2 Transcript.pdf
- __MACOSX/._GPTr2 Transcript.pdf
- GPTr3 Transcript.pdf
- __MACOSX/._GPTr3 Transcript.pdf
- GPTr4 Transcript.pdf
- __MACOSX/._GPTr4 Transcript.pdf
- GPTr5 Transcript.pdf
- __MACOSX/._GPTr5 Transcript.pdf
- GPTr6 Transcript.pdf
- __MACOSX/._GPTr6 Transcript.pdf
- GPTr8 Transcript.pdf
- __MACOSX/._GPTr8 Transcript.pdf
- GPTr9 Transcript.pdf
- __MACOSX/._GPTr9 Transcript.pdf
- GPTr10 Transcript.pdf
- __MACOSX/._GPTr10 Transcript.pdf
- GPTr7 Transcript.pdf
- __MACOSX/._GPTr7 Transcript.pdf
